# Supplementary material for: THOC5 complexes with DDX5, DDX17, and CDK12 to regulate R loop structures and transcription elongation rate
Source: iScience. 2022 Dec 9;26(1):105784. doi: 10.1016/j.isci.2022.105784 (PMC9800341; doi:10.1016/j.isci.2022.105784)
Supplement: Table S1. List of 626 THOC5 dependent- and 213 THOC5 independent genes, related to Figure 1 [file mmc2.xlsx]

## Sheet: 626 T5 dependent genes
Gene Symbol	Gene ID	shTHOC5-1 (ratio of proximal/distal)/shCtrl (ratio of proximal/distal)	shTHOC5-1-repeat (ratio of proximal/distal)/shCtrl (ratio of proximal/distal)	shTHOC5-2 (ratio of proximal/distal)/shCtrl (ratio of proximal/distal)
GSPT1	NM_002094	51.2	5.38947	4.8
AGPAT5	NM_018361	49.8333	4.23913	2.95455
GNAQ	NM_002072	45.5	4.9	7.875
SLC25A37	NM_016612	36	36	36
GTF2A1	NM_001278940	30	2	2
ZNF318	NM_014345	29.1533	7	8.05852
ARMC8	NM_001282342	28	2.45	12.25
PCGF5	XM_017016776	28	6	4.61538
RMND5A	NM_022780	27.8571	2.91544	6.24
SAR1B	NM_001033503	27.5294	12.6	7.10924
LMAN1	NM_005570	25.6389	2.4095	1.58659
PIGX	NM_017861	24.75	12	16
WLS	XM_011542191	24	2.11765	1.69697
SEC24A	XM_017008961	24	16.7273	17.8824
OSBPL3	NM_015550	24	3.81818	1.71429
PUM2	NM_001282791	23.3684	1.5102	1.54167
SRSF11	NM_001190987	23.3333	2.66667	2.21053
TIPRL	NM_001031800	22.2632	3.28195	4.73684
TNKS	XM_011543846	21.3333	5	8
GFPT1	NM_001244710	21	4.45455	4.375
ENAH	NM_001008493	21	2.31373	8
CLIC4	NM_013943	20.2566	1.67692	1.53521
TNFRSF10B	NM_003842	19.0778	9.5283	4.32857
JAZF1	XM_006715656	18.2	5.6	1.75
RHOQ	XM_017003716	18	4	10
PCGF3	NM_006315	18	36	8.18182
SMAD2	NM_005901	18	18	18
TMEM248	XM_005250482	17.36	3.02703	3.65556
LAMTOR3	NM_021970	17.3333	3.73333	4.15686
GPC4	NM_001448	16.3636	3.6	9.94737
PDLIM5	NM_001011516	16.3333	11.0526	8.21739
NAA30	NM_001011713	16	4.23529	2.82353
FAM91A1	NM_001317918	15.9545	2.7	2.34783
JMY	NM_152405	15.75	3	3.5
MAP3K2	NM_006609	15.75	2.75	2.57143
LIMK2	NM_005569	15.6	2.36364	9.1
USP24	XM_017000833	15	5.5	4.61538
MMD	NM_012329	15	10.2273	20.625
PRPF40A	NM_017892	15	5	6.75
SGCB	NM_000232	15	11.52	10.1818
WHSC1L1	#N/A	15	9	7.5
ERO1L	#N/A	14.4712	4.41026	2.77131
NUCKS1	NM_022731	14.4601	2.89604	4.21242
PREPL	NM_001042386	14.2857	2.54545	2.08333
G3BP2	NM_012297	14.2424	2.72464	1.80769
KPNA4	NM_002268	14	8.4	3.5
EFCAB14	NM_014774	14	2.91667	1.61538
RPRD2	NM_001297673	14	4	5.6
IL13RA1	XM_011531336	13.75	9	7.33333
TMEM9B	NM_020644	13.7143	8	10.8571
PLEKHB2	XM_017004412	13.65	6.91935	3.16216
NADK2	NM_001287340	13.3333	1.77778	2.42424
RAB8B	NM_016530	13.3333	2.66667	1.6
TROVE2	#N/A	12.8947	2.59412	2.59848
IKZF5	NM_001271840	12.8333	2.91667	4.2
SDCBP	NM_001348339	12.7731	3.23404	4.98361
TRAF3IP1	XR_922902	12.6	4.5	2.25
NRAS	NM_002524	12.5	7.5	6.25
LRPPRC	NM_133259	12.2791	4.36364	3.78182
PDK2	NM_001199898	12.2727	5.5	4.5
CD164	NM_001346500	12.1155	4.7234	3.05673
NEDD4L	XM_017025678	12	3.75	4
LSM14A	NM_015578	12	1.53488	2.53846
BCLAF1	NM_014739	11.7115	2.35135	2.50962
MTF2	NM_001164393	11.625	3.54286	2.58333
IMPAD1	#N/A	11.5385	6.28931	6.66667
PRKRA	NM_001139518	11.4545	5.6	8.4
GNG12	NM_018841	11.4074	3.25926	5.5
GALNT2	XM_017000965	11.2	6.37681	5.21739
GRPEL2	NM_152407	11	6.75439	6.11111
SRP72	NM_001267722	10.7684	4.216	1.89444
SLK	XM_011540401	10.6786	1.6461	1.68304
SLC36A4	XM_024448341	10.6667	5.09091	2.66667
CUEDC2	NM_024040	10.5507	3.85	5.85075
ZNF644	NM_016620	10.5	3.73171	8.28
DLGAP4	NM_014902	10.5	4.66667	17.5
FGFR1OP	#N/A	10.4	3.91111	2.4381
SSH2	XM_011525406	10.2857	10.3636	2.66667
ARIH1	NM_005744	10.2667	3.73333	2.21053
YAP1	XM_005271381	10.1111	2.33333	2.89655
L2HGDH	NM_024884	10	3.33333	3.88889
VMA21	NM_001017980	9.9	2.19381	2.35591
MESDC2	#N/A	9.87097	10.8051	17
SORT1	NM_001205228	9.75	3.9	3.82353
SCARB2	NM_005506	9.65306	2.06969	3.09664
MXRA7	NM_001008528	9.6	3.52941	4
SNX1	XM_005254611	9.6	11.52	5.4
TMEM70	NM_017866	9.58462	13.4615	4.88205
RPS6KA3	XM_011545562	9.16667	2.64815	5.2963
UST	XM_017010152	9	2.26667	2.4
DCUN1D1	XM_017006634	9	3	12
ANKRD13C	NM_030816	9	3.6	3.09375
MED13	NM_005121	8.92857	2.14286	3.22581
HINT3	NM_138571	8.90476	4.86047	1.57143
TMEM127	XM_017004452	8.88889	6.66667	6.22222
RBFOX2	NM_014309	8.86957	11	2.5
ITSN1	NM_001331012	8.76923	9.5	6.33333
ZNRF3	XM_011530435	8.75	1.90909	1.90909
SEC14L1	NM_001204408	8.74286	5.23077	5.55102
EPB41L2	XR_001743213	8.6	4.21569	4.67391
TMEM135	NR_033149	8.57143	4.8	7.5
ETNK1	NM_018638	8.57143	3.27273	2.59459
NAP1L1	NM_004537	8.57143	3.42857	6
CCND2	NM_001759	8.5	2.30075	1.90816
HNRNPU	NM_031844	8.35185	15.3232	14.4706
JAGN1	NM_032492	8.33333	99	89.375
ELP3	NM_001284222	8.25	2.93333	2.09524
SKA3	XM_011534994	8.25	5.4	3.64286
SEC63	NM_007214	8.25	2.375	2.4375
G3BP1	NM_198395	8.22018	4.21053	3.67213
TMED2	NM_006815	8.16183	7.15924	2.21842
CREBZF	NM_001039618	8.14286	6.72917	3.48333
PTBP3	NM_001244898	8.03693	3.04455	2.78214
SENP5	NM_001308045	8	7	5
DCAF7	NR_073585	7.96078	5.30986	6.01887
ANP32E	NM_001136479	7.91587	2.14554	1.77691
FAM208A	#N/A	7.85714	1.69643	1.71429
NECAP2	NM_001145278	7.77778	1.875	9.375
USP32	XM_011525379	7.77778	2.19298	1.74603
RBM25	NM_021239	7.71429	4.73684	2.51613
RAD18	NM_020165	7.7	1.86667	2.1
PRKCI	NM_002740	7.6	3.04	1.97917
TMEM245	NM_032012	7.6	3.93103	2.71429
PHAX	NM_032177	7.5	5.55882	1.96875
RLIM	NM_183353	7.5	6.42857	28.0435
MORN4	NM_178832	7.5	4.5	2.5
KIF5B	NM_004521	7.5	5.35537	7.1405
LIN9	NM_173083	7.46667	2.85714	4.17391
SCAMP1	NM_001290229	7.36364	1.66667	1.74545
GABPA	NM_001197297	7.33333	3.47368	6.45333
UBE2J1	NM_016021	7.33333	3.62353	2.75
REEP5	NM_005669	7.29474	5.06094	3.85097
PHF3	XM_011535648	7.28333	2.23429	1.53333
CDC7	XM_024450089	7.05	2.9375	1.70909
MTMR2	NM_001243571	7.04348	3.65217	2.26087
UBR2	XM_017010597	7	4.95833	1.75
ZNF33A	XM_011519651	7	2.33333	1.75
ATAD1	XM_017016850	7	12.069	11.4333
CHMP2B	NM_001244644	6.96667	5.83333	2.87879
SPA17	NM_017425	6.85714	18.8571	42
MPZL1	NM_001146191	6.78333	3.375	1.84576
KIAA1143	NM_001320334	6.78125	7	5.39583
DDX3X	XM_011543892	6.59091	4.07812	2.63325
SFT2D1	NR_130112	6.58209	2.95973	3.17266
PANK2	NM_024960	6.51724	1.6875	2.91892
GOLM1	NM_016548	6.45604	1.80769	1.93371
FAM199X	NM_207318	6.45098	2.2	2.14912
CNOT8	XM_017010052	6.42529	2.51462	1.72989
SRSF3	NM_003017	6.40741	2.51852	2.14815
PAIP2B	XM_005264310	6.4	11.4286	6.28571
ISCA1	NM_030940	6.3913	2.78409	2.875
RABEP1	NM_001291581	6.36364	7.63636	10.2857
SMC2	XM_011518149	6.33333	3.83333	2.85714
AP2B1	NM_001282	6.33198	4.46382	5.32632
UVRAG	NM_003369	6.32353	2.38971	4.48529
VTA1	NM_001286372	6.25	1.89189	1.92857
ACLY	XM_005257395	6.22324	1.54167	2.73399
QDPR	NM_000320	6.22222	12.8889	8.88889
TRIP12	XM_024453243	6.21154	5.62308	2.73798
ITCH	NM_001257138	6.2	5.5	2.6
SNRNP48	NM_152551	6.17647	5.72727	4.77273
EIF2S1	NM_004094	6.15705	2.31026	1.93429
FMR1	NM_001185081	6.125	5.25	2.82692
TANK	NM_004180	6.11765	3.25	3.25
AMOTL1	XM_006718772	6.08824	3.06667	2.55556
AASDHPPT	NM_015423	6.05696	2.50455	1.95946
SLC35A3	XM_017000871	6	1.5331	2.18487
MUT	#N/A	6	4.16667	4.16667
ACBD5	NM_001352570	6	2.72727	3.5
DNAJC10	NR_073367	6	1.97015	3.06383
PSMD12	XM_024450843	5.96104	3.88636	3.10048
UBE3A	NM_001354526	5.9375	3.16667	2.2619
OPA1	NM_130831	5.93651	2.60741	2.61905
MBTPS2	NM_015884	5.88235	2.5	2.10526
IDS	NM_000202	5.85	1.875	2.25
APLP2	NR_024516	5.84042	2.18973	1.935
ATP5S	#N/A	5.83333	6.66667	2.77778
C4orf46	NM_001008393	5.83333	6.41667	3.5
MRP63	#N/A	5.83333	2.06504	2.1
IP6K1	NM_001242829	5.83333	11.4545	2.47059
LIX1L	XM_017000316	5.83333	5.65217	6.66667
TMEM237	NM_152388	5.83333	6.5	3.5
PNN	NM_002687	5.78947	2.27679	2.23485
YAF2	NR_135140	5.77778	1.55556	2.69841
SPAG9	NM_001251971	5.75556	1.71759	1.7284
SLC25A46	NM_001303250	5.75	4.87879	3.13636
PNPT1	NM_033109	5.72727	2.48485	2.07273
MAN2B1	NM_000528	5.7	2.66	1.75385
MAP2K4	NM_003010	5.68182	2.88462	6.25
MTURN	NM_152793	5.6	4.27778	2.1
GNPNAT1	XM_006720238	5.6	3.11111	1.75
SLTM	NM_024755	5.54167	2.625	2.625
ZADH2	NM_001306093	5.5	1.96429	8.25
KRR1	NM_007043	5.5	7.92857	15.5
ZNF92	NM_001287534	5.45455	2	3.125
SPRYD7	XR_001749634	5.41667	6.66667	17.5
YTHDF3	NM_001277816	5.4	1.60714	1.92857
TRIM33	NM_015906	5.35714	3.21429	2.08333
PMAIP1	NM_021127	5.33793	2.55446	3.01754
MINA	#N/A	5.33333	3.04762	2.53333
ANAPC7	NM_016238	5.25	9.375	6
LIG3	NM_002311	5.25	12	5.4
UBE2V2	XM_017013808	5.2421	2.89783	8.08421
HSPA13	NM_006948	5.16892	1.8587	1.51261
XPOT	NM_007235	5.14286	3.04762	3.91837
BNIP3L	NM_004331	5.115	1.7239	1.57067
WIPI2	NM_001033519	5.11111	7.52381	4.19048
PAPOLA	NM_001252006	5.07463	1.71868	1.90965
DHX15	NM_001358	5.05263	4.59487	4.26667
CSNK2A2	NM_001896	5.05263	7.57895	3.84
FAM168B	XM_011510594	5.01136	3.54217	3.45882
PKNOX1	NM_001320694	5	1.6	8
ACTR2	NM_005722	4.9375	2.64804	3.24892
ATPAF1	NM_001256418	4.8961	2.66327	1.55357
PIGK	NM_005482	4.85714	1.80904	1.56969
DCAF11	NM_001163484	4.8125	2.07813	1.89583
PVRL2	#N/A	4.7619	1.5873	2.14947
ETF1	NM_001256302	4.73647	2.06792	1.76603
KHDRBS1	NM_001271878	4.72431	3.41002	1.9398
DENND1A	NM_001352964	4.72222	8.33333	2.59259
PPP3R1	NM_000945	4.71429	9.42857	2.86957
C21orf91	NM_001100420	4.71429	1.61538	2.25
GADD45A	NM_001199741	4.7069	6.96429	6.15789
STAT5B	XM_024450898	4.6875	6.25	1.97368
LARP4	NM_001352315	4.66667	4	2.8
ING1	NM_198217	4.66667	3	4.375
DPY19L4	XM_017013352	4.66667	2.92308	3.06667
STAG2	NM_001042749	4.64286	1.56294	1.71958
U2SURP	NM_001320219	4.57895	3.68421	3.94737
GPATCH4	NM_182679	4.55172	2.07547	2.16901
PPP6C	NM_001123355	4.54545	5.78947	2.58824
GORASP2	NM_001201428	4.50265	1.58838	3.05018
JOSD1	XM_005261878	4.5	1.56863	3.42857
EXOSC2	NM_001282709	4.5	3.1	1.625
DDX31	NM_001322343	4.5	9	4
GPCPD1	NM_019593	4.5	9	1.8
PCF11	NM_001346415	4.5	3.375	3.6
SMAP1	NM_021940	4.5	1.53719	3.92727
GMFB	NM_004124	4.485	4.05882	2.99
GDF11	XM_006719194	4.44444	1.73333	1.57576
TM9SF3	XM_011539977	4.40889	2.73364	1.88696
RRM2B	NM_001172477	4.4	1.83333	3.54839
NUFIP2	NM_020772	4.33333	10.1111	2.16667
SFXN1	NM_001322983	4.33125	1.69355	2.1
RBM12	NM_006047	4.32	1.97308	3.0375
STX16	NR_037942	4.31818	1.58333	2.87879
ZMAT2	NM_144723	4.29714	2.16349	2.47231
CHEK1	XM_011542560	4.28571	12.5	9.16667
CPPED1	NM_018340	4.26667	4.8	2.28571
RIF1	XR_001738817	4.25	1.7	6.18182
RCAN1	NM_001285389	4.23684	13.0972	17.7727
OSBPL9	NM_148906	4.23529	2.93023	5.35652
ZFAND5	NM_001278243	4.20339	3.39303	3.2069
ZNF326	NM_182975	4.2	6	3.20833
CD59	NM_001127223	4.2	4.91556	2.31
PPP2R5E	NM_001282181	4.16667	2.5	7.77778
MACF1	NM_012090	4.16667	1.52778	2.15686
BMP1	NM_001199	4.16667	8.5	12.5
TARSL2	#N/A	4.16667	6.81818	7.5
GOLT1B	XM_024448999	4.14286	1.65714	2.10777
ZNF146	NM_001099639	4.10802	2.37255	1.75362
ZMAT3	XM_011513073	4.09091	2.65152	4.20455
ZWINT	XM_024447784	4.08974	3.06124	3.38333
VKORC1L1	XM_011515831	4.07895	1.74515	1.73375
SMARCA1	NM_003069	4.04082	3.03061	2.64662
MCM10	NM_018518	4	2.25	2.25
PIN4	NM_001170747	4	17.3333	10
GSE1	XR_001751876	4	2.28571	4
GPR107	NM_001287346	4	2.8125	2.31818
ARL14EP	NM_152316	4	10.2	6.85714
BRIX1	NM_018321	3.95455	2.5	1.81818
NAMPT	NM_005746	3.94286	10.12	7.36
PTPN3	NM_001145369	3.9375	2.33333	1.75
TATDN3	NM_001146170	3.92857	2.11538	1.83333
TWISTNB	#N/A	3.91667	2.43704	4.23
HSDL2	NR_036651	3.90323	1.93085	2.71015
ATP6V1C1	NM_001695	3.88889	3.4127	4.72222
SAV1	XM_017021568	3.88889	4.375	2.625
TP53	NM_001276698	3.86364	3.92308	5.57377
NCS1	NM_014286	3.85714	7.71429	7.28571
RBMX	NM_001164803	3.85263	2.41667	1.82143
CDS1	NM_001263	3.85	3.1087	1.98
SPTLC1	NM_006415	3.8	2.02459	2.4569
EIF2B5	NM_003907	3.79167	7.95918	5.2963
RPL29	XM_024453698	3.77973	5.71134	3.29762
SS18	NM_001007559	3.75	1.76471	1.75
ACOX1	NM_001185039	3.75	3.75	3.75
MAPK8	NM_001323320	3.75	4.52381	1.53061
FBXW2	NM_012164	3.75	1.98413	1.54882
ZBTB10	NM_001277145	3.75	9.375	6.31579
DEK	NM_003472	3.73932	2.65696	2.0976
ESYT2	XM_024446848	3.69231	2.72727	1.51822
ZNF398	NM_020781	3.69231	4.5	2.4
PRIM1	NM_000946	3.68571	1.76327	2.05714
RAB14	NM_016322	3.67059	1.98561	2.04444
UCHL5	NM_001350841	3.66667	4.53333	2.4
HDGFRP3	#N/A	3.66667	3.3	3.45714
UBE2K	NM_001312647	3.65079	2.70115	2.56831
PURA	NM_005859	3.64286	4.5	6
NFATC2IP	NM_032815	3.63636	2.28571	1.81818
CD44	NM_001202557	3.62963	1.84985	1.82375
FAM210B	NM_080821	3.62667	2.72	2.60667
KLF3	XM_017008279	3.625	4.30797	2.98227
COMMD2	NR_135149	3.62424	2.81111	2.17222
ARIH2	NM_001349229	3.61157	3.07071	1.83523
UBE2G1	NM_003342	3.6	2.97143	3.03333
ATP2A2	NM_001681	3.57647	1.53639	1.86901
RAD1	NR_026591	3.57143	2.85714	5.2381
TGFBR1	XM_011518949	3.57143	6.78571	10.2381
UBFD1	NM_019116	3.53846	3.11385	1.60839
IQSEC1	NM_001134382	3.5	4.66667	5.13333
DLG3	XM_006724626	3.5	4.8	12
SRP14	NM_001309434	3.49679	2.73328	3.17937
RRP15	NM_016052	3.48	4.2	3.675
PDE9A	NM_001001580	3.47368	2.5	2.2
RBM18	XM_006717319	3.46154	5.86364	2.49231
SMC6	XM_011533107	3.42857	3.53571	1.8
C17orf76-AS1	#N/A	3.4206	2.05236	2.95356
PPP2R2D	NM_018461	3.40741	6.34483	7.98611
RPS6KB1	NM_001272042	3.39796	1.66026	1.5102
PPHLN1	XM_017019450	3.39286	2.99188	2.10357
PRRC1	NM_001286808	3.37037	2.46552	4.02381
RBBP4	NM_001135255	3.33842	1.89313	1.70611
C11orf58	NM_014267	3.33333	18.3333	5.75
CTPS2	NM_001144002	3.33333	1.83333	3.66667
SQSTM1	NM_001142298	3.33333	3.50476	3.3253
ZDHHC20	XM_011535030	3.33333	12	9.16667
USP8	XM_006720762	3.33333	4.4	3
PAK2	XM_017006501	3.30159	1.50725	1.85714
STX7	NM_001326578	3.28788	4.45752	8.5098
FBXO28	NR_049764	3.28125	2.24359	1.84211
CTSB	NM_001908	3.26786	2.28061	1.82143
VPS37A	XR_002956594	3.26667	2	5.6
PPP2R2A	NM_002717	3.25	2.96429	2.17857
FAM177A1	NM_001079519	3.25	1.82813	4.17857
SREK1IP1	NM_173829	3.25	2.16667	4.72727
HNRNPA3	NM_001330248	3.2381	4.33333	2.36111
SSR3	NM_001308205	3.23704	2.16981	2.41713
POLR1D	NM_001206559	3.22222	2.72141	1.9712
MAPK9	NM_139069	3.20833	2.07778	2.44444
STAU1	XM_024451973	3.20482	3.20482	3.20482
RAB5C	NM_201434	3.20455	2.86919	4.35185
FNBP1	XM_011518401	3.2	4.5	1.71429
PDCD4	NM_001199492	3.2	3.42857	3.1
NDC1	NM_018087	3.15152	2.09064	1.72289
RANBP3	XM_024451749	3.15	3.21176	2.1
HIF1AN	NM_017902	3.14286	3.14286	2.75
HEATR1	NM_018072	3.13953	4.30233	3
PDE4DIP	NM_022359	3.125	2.5	8.75
H3F3B	#N/A	3.10742	6.68142	10.6086
DEPDC1	NM_001114120	3.08571	1.58824	1.60851
THOC2	NM_001081550	3.06667	3.91852	4.83
SRPK2	XR_001744860	3.06667	1.57576	1.53333
MRPL2	NM_015950	3.04348	5.93939	3.09474
RCHY1	NM_001278539	3.03571	3.54167	2.17949
CEP57	NM_001243777	3.0303	4.72222	3.50877
UNC119B	NM_001080533	3.02703	3.2	2.85714
SIX1	NM_005982	3.01961	2.19608	1.79679
ZMYM2	NM_001353159	3	3.46296	4.05263
C1GALT1	NM_020156	3	1.96154	2.42308
ZNF267	NM_003414	3	12	2.10526
IQGAP1	NM_003870	3	1.63636	4.66667
LGR4	NM_018490	3	2.25	2.44853
ZMYM1	NM_001289088	3	7.03125	9
NOL9	NM_024654	3	1.575	1.8
ME1	NM_002395	3	1.84211	1.75
SDC1	XM_005262621	3	5.1	2.47826
RGMB	XM_011543346	3	4	1.6
DCAF10	NM_001286810	3	1.8	2.88
AP3M1	XR_001747092	3	2.64	1.65
CDC37	XM_011527652	2.93939	2.425	2.15556
TRMT10C	NM_017819	2.91667	2.37245	2.64286
PML	NM_033247	2.91667	1.875	1.66667
IFRD1	NM_001197080	2.89474	3.42105	7.36842
TUSC3	NM_001356429	2.89216	3.08	5.12605
DOCK7	NM_001330614	2.88	2.88	1.8
SPTLC2	NM_004863	2.88	1.54839	1.96129
SAP30BP	NM_001301839	2.88	1.8	1.74
SUPT16H	XM_011536381	2.86957	2.50633	2.13592
SMIM8	NM_001287445	2.85714	2.5974	4.28571
LYRM4	XM_017011084	2.85714	2.72269	7.23214
NDUFB5	NM_001199957	2.84228	2.95778	1.50498
MKKS	NM_018848	2.80749	3.03209	3.11818
ABCB10	XM_011544136	2.80303	6.24889	6.475
CD109	NM_001159588	2.8	2.25	2.25
ZNF74	NM_001256525	2.8	2.45	1.83333
ORC3	NM_001197259	2.8	3.66197	2.33333
FTSJ1	NM_001282157	2.8	1.64324	2.01875
DTWD1	XM_017022427	2.8	9.1	10.5
PDPN	NM_198389	2.8	1.98261	1.90588
YTHDF1	XM_024451914	2.78788	3.74815	3.26241
MED21	NR_073463	2.78788	3.6	6.4
PAK1	NM_001128620	2.78261	2.28571	2.18182
PTGFRN	NM_020440	2.78205	2.47569	1.55975
WWP1	XM_005250760	2.77778	4.16667	2.08333
CORO1C	NM_001105237	2.76744	1.59624	2.33333
EBAG9	NM_198120	2.75	5.17857	4.41176
CREM	NM_001881	2.75	1.69853	3.49038
ZNF569	NM_001330482	2.75	3.3	1.57143
NIPAL3	XM_011541808	2.75	3.34783	1.76
VPS26A	NM_001318946	2.73913	3.32374	2.352
STEAP3	XM_006712614	2.72727	1.71429	2
PKIB	NM_181794	2.72222	2.46296	18.0833
ST7L	XM_011541628	2.72222	2.33333	4.66667
MCFD2	NM_001171508	2.7196	3.08472	2.30135
IARS2	NM_018060	2.71429	2.14026	3.70476
TMEM38B	NM_018112	2.71429	1.92857	3.03571
AK2	NM_001319139	2.70683	4.65827	2.92086
SMAD3	NM_005902	2.69231	3.57143	8.33333
MLEC	NM_001303628	2.67273	2.50385	2.00455
KLHDC10	NM_014997	2.66667	3.88889	2
IDH3A	XM_005254336	2.64444	3.18621	3.42222
GRSF1	NM_001098477	2.64127	7.54545	10.7273
AP1S2	NM_001272071	2.625	1.575	4.24038
TBX2	NM_005994	2.625	1.75	1.75
CRBN	XM_011533791	2.61905	1.95161	1.83333
TBC1D15	NR_027449	2.61594	4.92593	7.55128
SLMO2	#N/A	2.61426	1.94261	1.92276
ATAD2	NM_014109	2.60355	2.70769	2.98642
RCC1	NM_001269	2.60027	4.02549	4.85123
UBTD2	XM_017010023	2.59259	1.59091	2.8
KDSR	XM_005266677	2.59259	3	5.83333
HCCS	NM_001171991	2.58929	5.85714	3.28571
NUDT21	NM_007006	2.58379	2.33333	3.31104
ST13	NM_003932	2.57709	2.09091	2.32955
SPATA33	NM_153025	2.57576	1.74359	3.4
LRRFIP2	NM_006309	2.57143	1.95652	2.25
C6orf120	NM_001317342	2.57143	4.66667	2.4
IPO5	XM_017020562	2.56579	3.21429	2.41936
CAST	NM_001190442	2.54181	2.13018	3.38462
TMEM8A	#N/A	2.54011	2.15909	1.83523
MRPS17	NM_015969	2.53165	2.12658	1.61013
CMPK1	NR_046395	2.52439	1.72826	1.58943
EIF3J	NM_001284336	2.51875	1.78846	1.74375
GNAI1	NM_002069	2.50877	3.85965	3.18421
TOMM20	NM_014765	2.50731	2.6059	2.10325
PDS5A	XR_001741188	2.5	2.05167	1.74216
HNRNPH3	NM_001322445	2.5	1.51049	1.52568
TATDN2	NM_014760	2.5	3.33333	2.25
AAED1	#N/A	2.5	2.2619	1.84524
LZTFL1	NM_001276378	2.5	4.25	2
FAM210A	XM_024451082	2.5	12.5	4.75
GGA2	NM_015044	2.5	3.83333	2.59259
TSPAN9	NM_001168320	2.5	2.5	2.4
CBFB	NM_022845	2.48276	2.12903	3.29032
HNRNPDL	NR_003249	2.47619	1.97798	1.71772
MRPS7	NM_015971	2.475	3.62389	3.30242
TAX1BP1	NM_001206901	2.46154	2.14493	1.76
PPP1R8	NM_014110	2.45902	1.5625	2.23881
HSD17B4	NM_001199292	2.45833	25.2857	21.2674
HNRNPC	NM_031314	2.45455	3.28846	3.67133
RILPL1	NM_001319244	2.45455	2.72727	3
TMEM69	NM_016486	2.45389	10.0189	9.09903
CSNK1G3	NM_001270574	2.45	5.6	2.31
SCRN3	NM_001193528	2.44444	3.45714	11
TCEB1	#N/A	2.43881	3.15991	2.56996
EFHD2	NM_024329	2.4359	2.30303	1.74713
MAPK1IP1L	NM_144578	2.42553	3.82021	4.02931
PRPF38A	NM_032864	2.42434	2.86427	3.18421
PPA2	NM_176869	2.42138	3.63422	2.85185
EIF5	NM_001969	2.41728	1.99194	1.64078
RRM2	NM_001165931	2.41393	1.59171	1.54576
PTPLAD1	#N/A	2.40803	1.55079	1.54933
NUDCD1	NM_001128211	2.40741	2.43056	3.51852
FGFR1OP2	NM_001171888	2.4	2.75	1.69231
TMEM50A	NM_014313	2.39669	3.36364	2.28286
ODF2	NM_153436	2.38235	7.07143	2.1
HN1L	#N/A	2.38095	2.67857	2.69608
MAPKAPK3	NM_001243926	2.375	1.97037	2.18391
ADK	XM_017015704	2.36842	1.875	1.69173
RPGRIP1L	NM_015272	2.35714	2.475	4.71429
PDCD6IP	NM_001256192	2.35714	1.5	1.94444
LMBR1	NR_146959	2.35714	3.79592	3.55102
ALDH18A1	NM_001323414	2.33333	15.5556	6.22222
HNRNPLL	XM_005264639	2.33333	4	2.53333
FKBP1A	NM_000801	2.32193	2.0771	2.18989
LEPROTL1	NM_015344	2.31818	1.7	1.72464
SHC1	XM_011509892	2.31579	2.93333	2.44444
CBX2	XM_011525383	2.30769	1.57895	2.625
DRAM2	NM_001349881	2.28571	1.81081	1.7
AK4	XM_017000613	2.28019	1.90323	2.03448
UQCRB	NM_001199975	2.27451	2.82353	2.82353
NUSAP1	NM_001243144	2.25806	10.5398	8.35227
PTGES3	NR_104219	2.24586	1.57783	1.70142
TFAM	NM_001270782	2.24359	1.88034	2.45726
ARPP19	NM_001330309	2.24359	2.17262	2.97619
SUB1	XM_017008986	2.23935	4.08568	3.89943
VAPB	NM_001195677	2.2381	1.89796	1.80952
MRPS16	NM_016065	2.23148	2.48479	3.77688
ECT2	NM_001349103	2.22857	7.98958	6.27966
DSTN	XM_011529144	2.22353	2.24903	1.9152
MTG2	NM_015666	2.22222	3.80952	5.83333
PYGL	NM_002863	2.22222	6.47619	4.86957
TOPBP1	NM_007027	2.21053	3.15789	1.63158
CA2	NM_001293675	2.19529	2.3912	2.05361
FBXO38	NM_001271723	2.1875	4.75	2.38636
PCCB	NM_000532	2.18182	5.09091	2.63636
TMEM106B	NM_001134232	2.18182	2.6087	1.98261
NFX1	NM_147134	2.17949	4.79167	3.33333
FAM104A	NM_001289412	2.17391	1.75	1.92308
CBX3	NM_007276	2.1727	1.60144	1.71519
ORMDL1	NM_016467	2.16176	8.01818	6.13636
CLSTN1	NM_001009566	2.16	1.62162	1.66154
PEX3	NM_003630	2.14286	3.2	1.58333
N4BP1	NM_153029	2.14286	6	2.83333
CCDC25	XM_011544571	2.13889	1.75	1.57143
TCEB3	#N/A	2.13333	3.25926	2.03175
NOLC1	NM_004741	2.12982	2.16528	2.788
YWHAZ	NM_001135702	2.12554	21.25	21.3246
TOLLIP	NM_001318514	2.11765	4.07143	3.67347
PP7080	NR_024158	2.11538	1.63043	3.08824
WHSC1	#N/A	2.11538	1.75	3.20833
HMGB3	NM_001301231	2.11224	3.5625	1.56696
HNRNPAB	NM_004499	2.10976	2.07801	2.05702
RTN3	XM_011544731	2.10819	1.86082	1.7143
HNRNPH1	NM_001257293	2.10227	8.44565	6.48701
EIF2S2	NM_003908	2.10175	2.51009	1.79292
PRDX3	NM_006793	2.09547	2.54921	2.53425
METTL9	NM_001288660	2.08654	3.09896	2.23039
SMIM7	XR_244084	2.07143	4.3609	3.06878
GRPEL1	NM_025196	2.05714	2.28571	3.94805
CNOT6	XM_024446137	2.05357	2.11397	2.56696
PRR13	NM_001005354	2.0469	8.10588	7.73678
TNPO1	NM_002270	2.04444	2.10286	2.09477
EIF3G	NM_003755	2.0443	1.76503	2.36111
C1GALT1C1	NM_152692	2.03571	2.1375	2.5407
TBC1D1	XM_011513668	2.02222	1.78889	2.04167
JMJD4	NM_023007	2.01481	2.992	3.64286
RAB3GAP1	NM_012233	2	1.65714	2.20952
SMURF2	XM_005257585	2	3.73333	2.66667
PPP1R21	NM_001193475	2	6.28571	7.5
FAR1	NM_032228	2	1.93103	2.10526
SERBP1	NM_001018067	2	6.5	9.33333
SGPP1	NM_030791	2	3.51337	2.22727
ZNF576	NM_024327	2	2.13333	1.9
UBE2Q1	NM_017582	1.99377	1.77944	2.50467
EIF4G1	NM_198242	1.97751	10.5512	9.06625
TMEM150A	XM_011532505	1.97222	2.15152	1.5
ZRANB2	NM_005455	1.96875	7.36364	3.11111
CXorf38	XM_017029304	1.95	2.22857	4.33333
IPO7	NM_006391	1.94737	3.66667	3.75362
GRB2	NM_002086	1.94259	2.95	2.9204
PEX19	NM_002857	1.93282	1.79623	2.00909
ABHD17B	NM_016014	1.92857	2	2.1
HSPH1	NM_006644	1.92857	2.59615	3.13732
PAICS	NM_006452	1.91512	2.48195	2.27215
AES	#N/A	1.90781	3.58224	3.47069
NAPG	NM_003826	1.9	2.53333	1.58333
TIMP2	NM_003255	1.88571	2.21053	2.05714
TMEM39A	NR_073506	1.875	1.64063	2.34375
FARP1	NM_001286839	1.86667	1.52941	1.85714
PAIP1	NM_006451	1.86364	4.72727	2.18182
TXLNG	NM_001168683	1.86316	3.29706	1.81538
SERP1	NM_014445	1.85821	1.9694	2.02408
RFC5	NM_001206801	1.85268	3.11367	1.9229
PPP2CA	NR_149151	1.84959	4.72222	5
OTUB1	NM_017670	1.84755	3.20988	2.24474
CISD2	NM_001008388	1.84615	2.71493	2.96703
DNAJC21	XM_005248250	1.83333	4.44444	4.30556
SKA2	NM_001330399	1.83333	3.32292	3.42222
USP9X	XM_005272675	1.83333	2.57447	4.47458
YWHAQ	NM_006826	1.83186	1.89797	1.94872
KIAA0101	#N/A	1.82563	7.14071	7.47917
ISCU	XM_011538101	1.82065	8.05288	6.99386
TERF2	NM_005652	1.81818	1.81818	1.81818
CLASP1	XM_017003665	1.81481	2.59259	2.75758
LRFN1	NM_020862	1.81481	2.8	11.6667
PPM1F	XM_011530556	1.80488	1.85	2.775
GOLPH3L	NM_018178	1.78431	3.46667	4.33333
FANCA	NM_001286167	1.77778	2	3.11111
GCFC2	XR_001738916	1.77632	1.84211	2.91667
TEX2	NM_001288733	1.77273	3.28421	4.6
TSN	NR_048558	1.76224	2.95385	1.71429
HUWE1	NM_031407	1.75249	2.42724	1.8756
TFCP2	NM_005653	1.75	3.97727	1.53125
LGALSL	NM_014181	1.75	10.8889	3.20833
GPI	XM_011526754	1.75	50.4167	53.5
TRAF3	NM_001199427	1.75	1.53125	2.625
CCDC8	NM_032040	1.75	1.52727	1.86667
NIPA2	XM_006720364	1.75	2.2	2.56667
SLFN11	NM_001104587	1.73993	1.55102	2.84354
OAZ2	NM_002537	1.73583	2.6341	2.06513
FOXRED2	NM_024955	1.73077	1.70455	1.73077
MKNK1	XM_024450514	1.73077	2.11765	1.875
BTF3L4	NM_001136497	1.721	1.69129	2.67504
PSMB2	NM_001199780	1.70732	11.2114	4.95122
BCAS2	NM_005872	1.70613	4.64408	5.35676
SNX3	NM_003795	1.70315	1.51319	1.60231
RPL37A	NM_000998	1.70181	12.5238	22.8261
PPP1CC	XM_011538504	1.69531	1.88462	4.48083
CLASP2	XM_017005968	1.6875	4.5	6.3
EMC8	XM_017022867	1.6875	2.8125	3.42081
ITFG1	NM_030790	1.68519	3.37387	4.08333
SOD2	NM_000636	1.67041	4.07976	3.82073
CUL3	NM_001257198	1.66935	1.56452	1.57258
CSTF2	NM_001325	1.66154	1.71429	2.30769
TARDBP	NM_007375	1.66102	6.76271	2.45198
COA3	NM_001040431	1.65789	3.24671	2.1875
KPNB1	NM_002265	1.64667	2.21371	1.58311
RAC1	NM_006908	1.64529	1.52217	1.79711
HNRNPA2B1	XM_017012109	1.64324	1.82963	1.54203
MAP4K5	XM_011536379	1.63636	1.61905	1.71429
SVIP	XM_024448423	1.63636	3.27273	4.36364
CALM3	NM_001329921	1.63084	1.74014	1.85386
CHID1	NM_001142674	1.625	5.7881	3.55952
PARP1	NM_001618	1.62222	19.3146	18.5397
GLO1	NM_006708	1.62032	2.06544	1.53224
SUMO1	NM_003352	1.61778	2.1732	2.19192
MRPL42	NM_014050	1.61688	2.46092	2.11735
ASXL1	XM_006723727	1.61538	4.66667	1.90909
AKIP1	XM_017018012	1.60714	3.46154	3.75
TNFAIP8	NM_001077654	1.6	3.84	9.6
HADH	NM_005327	1.59645	1.93939	1.69697
GOT1	NM_002079	1.58333	2.53333	2.375
ANXA4	NM_001320698	1.58242	1.53846	2.62185
SSX2IP	NM_001166417	1.5625	8.75	1.75
DIABLO	NM_001278304	1.55897	6.53763	5.48889
EIF3E	NM_001568	1.54789	17.4991	19.8346
EIF4G3	NM_003760	1.54286	2.67568	1.66154
HIBCH	XM_011510953	1.53846	2.2	2.8
GTF3C3	NM_012086	1.52778	2	2.96825
RRP7A	NM_015703	1.52632	2.68421	2.27368
NAGA	NM_000262	1.52381	2	3.42857
WBP5	#N/A	1.51515	16.9014	18.3636
DYNLL2	NM_080677	1.50968	4.056	2.06471
RNF126	XR_002958330	1.5087	2.95369	1.6191

## Sheet: 213 T5 independent genes
Gene Symbol	Gene ID	shTHOC5-1(ratio of proximal/distal)/shCtrl (ratio of proximal/distal)	shTHOC5-1-repeat (ratio of proximal/distal)/shCtrl (ratio of proximal/distal)	shTHOC5-2 (ratio of proximal/distal)/shCtrl (ratio of proximal/distal)
CAPZB	NM_001282162	1.10222	0.969697	0.992993
NFYC	NM_001142589	0.723404	0.944444	0.702479
TRMT13	XR_002956838	1.15714	1.0875	1.125
LMNA	NM_001282625	1.04225	1.1239	1.11421
PGD	NM_001304451	1.24424	1.05376	0.725806
DFFA	NM_213566	0.96381	0.842491	1.17347
SFPQ	NR_136703	1.25397	1.17749	0.911464
TRAPPC3	NM_001270896	1.44679	0.750162	1.05432
YRDC	NM_024640	0.785374	0.818412	0.713697
SF3A3	NM_006802	1.00247	0.822695	1.33092
CTPS1	NM_001905	0.795181	1.02804	1.07645
USP1	NM_001017416	1.25	1.17829	0.959596
TYW3	NM_001162916	1.32432	1.26389	1.08962
CSDE1	NM_001242891	1.12308	1.05467	0.942529
TTF2	XR_002957812	0.696429	1.0974	1.16071
WARS2	XM_005270350	0.73913	0.833333	0.944445
CHTOP	NM_001244664	0.939583	0.908019	1.07655
SNAPIN	NR_052020	0.684967	0.75942	0.873333
ATP8B2	NM_001005855	0.825	1.25714	0.88
PIGM	NM_145167	1.42857	0.745342	1.07143
METTL13	NM_014955	0.740741	1.22222	0.740741
IVNS1ABP	XM_017000084	1.30108	1.10394	1.23011
SNRPE	NM_003094	0.790614	0.790614	0.790614
MIA3	XM_011509513	1.30667	1.02667	0.808889
DEGS1	NM_003676	0.910943	1.19007	1.22513
CNIH4	NM_001277199	1.43274	0.924888	0.837634
SRP9	NM_003133	1.02213	1.07917	1.04611
COA6	NM_001206641	0.728237	0.830357	1.44025
GGPS1	NM_001037277	1.10714	1.03247	1.28571
SCCPDH	NM_016002	1	1.0081	1.28365
HS1BP3	XM_017004697	1.45833	0.772059	1.1413
GMCL1	NM_178439	0.964286	1.2	0.75
PTCD3	NM_017952	1.46774	0.859649	0.76087
TGFBRAP1	NM_001328646	1.125	0.675	1
SP3	NM_001017371	0.75	1.2	0.96
HDLBP	NM_001320965	1.15385	1.29762	0.905
ACP1	NM_001040649	1.48235	1.08336	1.22689
PDIA6	XM_011510308	1.1108	1.3311	1.1496
CRIPT	NM_014171	0.888889	0.809524	0.894737
CCT4	NM_006430	1.41309	1.00675	1.41092
SNRNP27	NR_037862	0.969388	1.29451	1.27405
KCMF1	NM_020122	1.19565	0.745763	0.846154
CIAO1	NM_004804	1.16049	0.888889	1.11111
POLR1B	NM_001282776	1.45161	0.943548	1.08387
NIFK	NM_032390	0.795369	1.24423	1.47254
ARL6IP6	NR_146422	1.25581	0.93268	1.15814
MRPL44	XM_011511668	1.16211	1.49708	1.26316
EIF4E2	NM_001330201	1.47692	0.978304	0.8
COPS8	NM_006710	1.17453	1.08786	0.713978
CGGBP1	NM_001195308	1.38245	1.05734	1.14545
SENP2	NM_021627	1.01878	1.09207	0.869957
MAP4	NM_002375	1.20901	1.18795	1.3916
MECOM	NM_004991	0.989384	1.12919	1.13447
EMC3	NM_018447	1.22034	1.21371	1.08959
BRK1	NM_018462	0.900908	1.13293	1.06833
DPH3	NM_206831	1.19481	0.841558	1.23967
RPL14	NM_003973	0.86844	1.17043	1.12684
RHOA	NM_001313941	0.819458	0.972521	1.03706
ARL6IP5	NM_006407	0.883929	0.905393	1.07519
NMD3	NM_015938	1.425	0.990476	0.85
MRPL47	NM_020409	0.882418	1.00481	1.06002
SLBP	NM_006527	1.49581	1.4274	1.47518
WDR1	XM_017008880	0.945363	0.795945	0.833732
MRFAP1	NM_001272053	0.908741	1.08039	1.44344
BLOC1S4	NM_018366	0.873563	0.840125	0.758621
MED28	NM_025205	1.32909	1.48686	1.35038
CLCN3	NM_001243372	1	1.06061	1.09804
TRIP13	NM_004237	1.11062	1.42556	1.48532
SNX2	NM_003100	0.965517	1.16614	1.1183
CTNNA1	NM_001290309	0.9	1.23158	1.14231
GPX8	NM_001306201	1.02484	1.41984	1.48602
TMED7	NM_181836	0.759857	0.84127	0.773723
HSPA9	NM_004134	1.19465	1.43062	1.25439
RPS14	NM_001025071	1.00389	0.922684	0.902133
NPM1	NM_001355006	1.10711	1.12027	1.10415
PRELID1	NM_001271828	1.25744	0.90472	0.914392
SSR1	NM_003144	1.45833	1.2	1.37255
TUBB	NM_001293214	1.38616	1.2717	1.20338
NDUFAF4	NM_014165	0.681818	0.977273	1.43182
CCNC	XR_001743714	0.981178	0.741965	1.151
HDDC2	NM_016063	0.825726	0.873444	1.06598
GINM1	NM_138785	1.35714	1.33708	1.25641
TMEM242	NM_018452	0.950617	1.05671	0.774074
BAIAP2L1	NM_018842	1.2	1.23636	1.02479
GET4	NM_015949	1.3378	1.44823	1.04948
RALA	XM_011515467	1.456	0.965517	1.1
PPIA	XR_002956460	1.20331	0.775577	0.696474
GATAD1	NR_052016	1.16667	0.952381	1.33333
CAV1	NM_001753	0.791667	1.22845	1.23148
FDFT1	NM_001287744	1.35266	0.916316	0.792271
ASAH1	NM_177924	1.22581	1.29301	1.06592
CCAR2	XM_011544604	0.791209	0.761905	0.685714
NEFL	NM_006158	0.88832	1.20944	1.0707
DSCC1	NM_024094	0.909091	0.862866	1.11752
RCL1	NM_001286699	0.782609	1.10769	1.37143
HAUS6	NM_017645	0.675	1.29231	1.2
RPS6	NM_001010	1.04144	0.927256	0.921884
DCAF12	NM_015397	0.866667	0.681967	0.705085
VCP	NM_001354928	0.874074	1.2794	1.29244
TOMM5	NM_001134484	1.42857	1.04576	1.15867
HNRNPK	XM_017014669	1.34983	0.689265	0.74135
XPA	XM_006717278	1.26563	0.831522	0.696429
MRPL50	NM_019051	0.875	0.809091	1.07792
TRIM32	NM_001099679	0.822368	1.36842	0.684211
ARPC5L	NM_030978	0.987654	1.2963	1.12963
SET	NM_001248000	1.34308	0.995863	1.07755
ZMYND19	XM_005266052	1.27101	1.44436	1.48718
SH3BGRL	NM_003022	1.064	0.868571	0.904762
CDK16	XM_011543928	1.08359	0.8577	1.01425
RPS4X	NM_001007	1.00161	0.987332	0.988994
TIMM8A	NM_004085	1.35317	1.22222	1.375
TCEAL4	NM_001300901	1.11058	1.36111	0.984375
UBE2A	NM_001282161	1.28105	0.955556	1.09804
BCCIP	NM_078468	1	1.00393	1.24262
ANXA7	NM_004034	1.18868	0.927898	1.16442
YME1L1	NM_139312	1.26587	0.883929	0.796939
ARHGAP12	NM_001270699	1.42857	0.761905	0.857143
ANAPC16	NR_038391	1.46458	1.17122	1.05285
ZMIZ1	XM_006717924	1.33333	1.4375	1.125
IDE	NM_001322796	1.15152	0.715054	0.873563
HPS1	XR_001747098	0.823529	1.10185	1.0355
SEC23IP	NR_037771	0.863636	0.727273	1.1157
GLRX3	NM_006541	1.09102	1.28031	1.45269
CDK1	NM_001170406	0.942766	1.01884	1.10707
SAR1A	NM_001142648	1.19223	1.17125	1.1736
MRPL43	XR_002957025	1.46377	1.05797	1.1401
EXT2	NM_207122	1.45455	0.831818	1.5
AMBRA1	NM_017749	1.21525	0.88546	0.975332
LDHA	NR_028500	1.13816	0.6927	1.29988
FBXO3	XM_017017533	1.05882	1.06667	1.37647
STARD10	NM_006645	0.875	1.30435	1.3125
CTSC	NM_001814	1.17685	0.953231	1.2849
DCUN1D5	NM_001318739	0.969697	0.847059	0.676056
SC5D	NM_006918	1.04418	1.04938	0.929293
STT3A	NM_001278504	0.967442	1.3461	1.18784
SLC38A1	NM_001278387	1.15136	1.04342	1.05365
BRAP	XM_011538789	1.33333	0.909091	1.5
PTPN11	NM_080601	1.23529	1.21488	0.866667
SPPL3	NM_139015	0.982143	1.29167	1.25543
TMEM106C	NM_001143841	1.45633	0.782895	0.713886
EIF4B	NM_001330654	1.00806	1.11524	0.991189
HNRNPA1	NM_002136	1.25178	1.25995	1.26493
LLPH	NM_032338	1.4	1.05854	0.810526
CAND1	NM_018448	0.968254	0.941043	1.48148
FRS2	NM_001278357	0.685714	0.96	0.914286
METAP2	NM_001317183	1.40432	1.47343	1.05769
GPN3	NM_001164373	1.12607	1.04588	0.681319
MAPKAPK5	NM_003668	1.08333	1.44444	1.44444
TFDP1	NR_026580	1.01256	1.06514	1.15474
MED4	NM_014166	1.11638	1.16667	0.90115
CHAMP1	NM_001164145	1.42857	1.11111	1.44737
MAX	NM_197957	1	1.1899	1.375
PPP2R5C	XM_005267827	0.756774	0.831426	0.906667
CNIH1	NM_005776	1.1572	0.926523	0.944724
CALM1	NM_006888	1.38107	0.862092	0.880435
CDCA4	NM_017955	1.16279	1.18182	0.847458
AAGAB	NM_001271886	1.15315	0.926641	0.845209
HMG20A	NM_001304505	1.37143	0.833977	1.31868
DUT	XR_001751125	0.884549	1.09185	1.39056
MPI	NM_001330372	0.856716	0.88806	0.966418
CHRNA5	NM_001307945	1.5	0.888889	1.15909
CARHSP1	NM_001278265	0.801111	0.715556	1.4
GDE1	NM_016641	0.797654	1.11364	1.07775
QPRT	XM_017023101	1.35897	0.811594	0.884058
DCTPP1	NR_134471	0.740584	1.24168	1.21084
NIP7	NM_001199434	0.906593	1.28106	1.125
CYB5B	NM_030579	1.15412	1.05505	0.872629
AP1G1	NM_001030007	0.683761	1.11111	0.740741
PSMD7	NM_002811	1.21906	0.846495	0.854691
GABARAPL2	NM_007285	0.836601	0.725333	0.855346
CDT1	NM_030928	1.08571	0.959596	0.721296
SUZ12	NM_001321207	1.17333	1.14909	1.10769
GGNBP2	NM_024835	1.2	0.684211	0.769231
TIMM22	NM_013337	1.46364	1.14545	1.01818
INPP5K	XM_017024759	0.816667	0.7	0.7
TSR1	NM_018128	1.24683	1.01961	1.32921
EIF4A1	NM_001204510	0.813387	0.8799	0.799253
VAMP2	NM_001330125	1.15385	1.2963	1.34615
EIF1	NM_005801	1.38187	1.02044	1.09817
MLX	NM_198205	1.37097	1.42857	1.43939
UBTF	NM_014233	0.919355	0.895161	0.991936
LRRC59	NM_018509	1.02885	0.892019	0.886922
PPM1D	NM_003620	1.2381	0.833333	1.33333
UNK	XM_017025250	0.88	0.88	0.923077
SRSF2	XR_002958054	1.2911	1.08969	1.14683
ARHGDIA	XM_011523574	0.830312	1.01178	0.760797
DTNA	NM_001392	0.753846	0.897436	0.897436
GALNT1	NM_020474	1.33333	0.969697	1.22222
DOT1L	XM_017027366	0.890909	0.742424	0.890909
BSG	NM_198591	1.08807	0.780811	0.810225
DAZAP1	NM_001352033	0.920897	1.38894	1.35047
EEF2	NM_001961	0.916759	1.34632	0.903112
TPM4	XM_006722865	1.06187	0.864802	0.885401
UBA52	XM_005260054	0.895902	1.17724	1.34198
PSMD8	NM_002812	1.15942	1.12148	0.771866
SNRPD2	NM_177542	1.39716	1.26282	1.48019
GRWD1	NM_031485	1.32812	1.44681	0.894737
PTPRA	NM_002836	0.964286	0.942857	0.715909
B4GALT5	NM_004776	1.08	1.224	1.272
RNF114	NM_018683	1.28947	1.12069	0.948276
SEC23B	NM_032986	0.765306	1	0.952381
TPX2	NM_012112	1.23188	1.23188	1.23188
CSE1L	NR_045796	1.28367	1.15638	1.16046
MRGBP	NM_018270	1.2	1.5	1.05
TCFL5	NM_006602	1.04167	0.6875	0.902778
SOD1	NM_000454	1.12642	0.667252	0.703608
ATXN10	NM_001167621	1.14015	0.994318	1.18182
ATP6V1E1	NM_001696	1.26923	0.73743	0.90411
RANBP1	NM_001278639	0.815415	1.37188	1.2813
SF3A1	NM_005877	1.3283	1.06739	1.12668
EIF3D	NM_003753	0.881137	1.38462	1.40451
NDUFA6	NM_002490	0.731707	0.857864	1.36714
TRABD	XM_011530716	0.866667	0.981132	1.32653
