# Supplementary material for: THOC5 complexes with DDX5, DDX17, and CDK12 to regulate R loop structures and transcription elongation rate
Source: iScience. 2022 Dec 9;26(1):105784. doi: 10.1016/j.isci.2022.105784 (PMC9800341; doi:10.1016/j.isci.2022.105784)
Supplement: Table S2. Elongation rates of THOC5 dependent- and independent genes, related to Figure 2 [file mmc3.xlsx]

## Sheet: Tabelle1
	elongation rate (kb/min)		shTHOC5-1 (proximal/distal)/shCr(proximal/distal)	shTHOC5-1 (proximal/distal)/shCr(proximal/distal)	shTHOC5-2 (proximal/distal)/shCr(proximal/distal)
TCERG1	0.14973	dependent	3.97849	0.354839	1.72043
GLB1	0.19184	dependent	2	3	1.16667
VAPB	0.19536	dependent	17.7778	8.14815	8.88889
RIF1	0.20209	dependent	11.1	7	5.7
USP4	0.20605	dependent	0.60241	6.62651	1.92771
SMARCC1	0.20853	dependent	1.75	2.22222	0.833333
GALNT11	0.22242	dependent	1.66667	1.86667	6.66667
CDK5RAP2	0.23109	dependent	0.636364	3.09091	3.36364
GIGYF2	0.25108	dependent	2.57143	6.42857	7.85714
AP2A2	0.25511	dependent	1.2	2.53333	1.66667
GON4L	0.25595	dependent	1.6	40	40
AGPAT4	0.26148	dependent	2	3.6	2.64
C18orf25	0.27092	dependent	7.23684	3.28947	2.23684
SPAG9	0.27139	dependent	8.68421	1.64474	2.23684
CLIC4	0.27363	dependent	8	2.5	2
SPTLC2	0.27768	dependent	3.19231	1.61538	1.73077
ATL2	0.27859	dependent	5.18519	2.59259	3.7037
CLINT1	0.28006	dependent	3.57143	1.42857	2.14286
APBA2	0.28147	dependent	2.125	1.5	11
MAPK1	0.28307	dependent	4	1.5	2
ECE1	0.28704	dependent	1	2.5	2.5
SMG1	0.28978	dependent	9.375	18.75	50
PAFAH1B1	0.30013	dependent	1.5	38	38.5
ADCY9	0.30032	dependent	1.65	2.5	1.05
P4HA1	0.3043	dependent	3.75	7.5	12.5
CAB39	0.30605	dependent	4.11765	2.94118	1.76471
ARFGEF2	0.30745	dependent	7	4.25	3
ABI1	0.42637	dependent	5.42169	1.05422	2.86145
N4BP1	0.45107	dependent	2.8169	7.32394	3.87324
TAF4	0.46136	dependent	3.85714	10	1.85714
LARP4	0.50019	dependent	3.77778	3.61111	4.61111
SNX4	0.52876	dependent	0.909091	2.54545	2.36364
ADIPOR2	0.57444	dependent	8.33333	4.16667	3.83333
SCARA5	0.57855	dependent	8.91892	16.4865	9.72973
NUP153	0.59213	dependent	3.53846	1.03077	1.84615
PLEKHB2	0.64818	dependent	10.3571	5	2.23214
KLHL8	0.66366	dependent	2.92105	4.16667	2
CYB5B	0.80632	dependent	6.12761	3.60076	2.05306
GFPT1	0.81423	dependent	11.1111	1.84127	2.22222
CREBBP	0.8901	dependent	3.5	0.666667	2.33333
MPRIP	0.95511	dependent	10.9412	3	6.47059
U2SURP	0.97813	dependent	2.26891	2.80252	2.56303
KDM5B	1.10145	dependent	3.80952	2	1.2381
KIAA0232	1.15438	dependent	8	5	1
PTP4A1	1.17278	dependent	1.65274	1.17493	1.51436
NCS1	1.59543	dependent	3	1.83333	2.83333
ACLY	1.59938	dependent	3.4375	1.25	2
TARSL2	1.61469	dependent	2.27273	12.1212	6.06061
SNX25	1.92212	dependent	4.88372	5.34884	2.55814
MAP3K2	2.13014	dependent	21.2121	2.42424	2.57576
USP7	2.48975	dependent	0.970018	2.02822	2.38095
UBE2K	0.26973	dependent	3.27907	2.46512	2.2093
CUL3	0.28375	dependent	1.69118	1.41176	1.60294
ATAD2	0.64714	dependent	3.36	2.32	2.34
KIF1B	1.01073	dependent	1.86667	1.73333	1.86667
GATAD2B	0.14739	independent	2.85714	1.28571	0.757143
NF1	0.18821	independent	0.66	1.3	0.68
RAB10	0.20844	independent	2.33333	1.3	1
UBE3C	0.21066	independent	2.64706	0.735294	1.26471
NUP58	0.22064	independent	1	1.125	1.25
UBR5	0.22822	independent	0.83125	0.859375	2.6875
RRM2	0.23239	independent	1.62791	0.755814	0.906977
UCK2	0.26731	independent	1.31707	0.634146	0.731707
POLR1D	0.31297	independent	2.19481	1.53247	1.5974
FERMT2	0.31562	independent	4.75	0.5	0.75
SKI	0.3173	independent	1.25	0.875	0.875
PDS5A	0.32952	independent	1.48077	1.63462	1.44231
RFC1	0.33486	independent	1.78571	0.892857	0.964286
RRAS2	0.35621	independent	2.17647	0.75	1.14706
CLCN3	0.38811	independent	0.961538	0.807692	0.884615
FAM120B	0.59212	independent	1.90909	0.727273	1.31818
KIF11	0.6331	independent	0.45	1.5	1.16667
CAPZB	0.68093	independent	0.9375	1.3125	1.25
NPLOC4	0.70296	independent	3.26316	1.47368	0.631579
AZIN1	0.8296	independent	0.909091	1.15152	1.15152
RAVER2	0.94061	independent	1.37931	0.534483	0.672414
UBE2D2	0.99321	independent	0.935135	1.08649	0.918919
PPP2R5C	1.25149	independent	0.506667	1.11111	0.4
RTF1	1.25694	independent	1.53659	1.4878	0.707317
G3BP2	1.30894	independent	1.75	0.833333	1
UBTD2	1.31378	independent	0.782609	1.21739	1.47826
CAPZA2	1.35235	independent	1.08772	0.643275	0.584795
UBE2L3	1.40219	independent	1.16279	1.30233	0.697674
ARHGAP35	1.40752	independent	0.9375	0.21875	0.3125
NDST1	1.42929	independent	0.930233	0.348837	0.255814
B4GALT5	1.46156	independent	2.9	1	0.9
WIPF2	1.53303	independent	1.16279	0.581395	0.930233
STK24	1.56664	independent	1.08333	0.833333	0.75
OTUD7B	1.74294	independent	1.375	1.125	0.75
SETD7	1.74338	independent	0.68	0.84	0.92
NUP160	1.86468	independent	1.16667	0.666667	0.666667
PHACTR4	1.8993	independent	8.8	1.4	1.2
OVOL2	2.03219	independent	1.36364	1.06061	0.871212
NF2	2.05927	independent	1.52542	0.508475	0.372881
PPHLN1	2.07349	independent	1.78571	1.42857	1.07143
EFHD1	2.07446	independent	0.647059	0.470588	0.588235
ME2	2.13194	independent	1	0.857143	0.428571
NT5C2	2.13855	independent	1.07692	1.07692	1.38462
NMT1	2.38054	independent	1.6875	1.125	11.25
CPD	2.45944	independent	0.5	0.45	0.5
RTN4	2.46513	independent	0.6	0.7	0.9
KATNBL1	2.48026	independent	1	1.3	0.76
BAZ1B	2.59342	independent	1	1.26667	1.33333
NSMAF	2.65566	independent	1	1	1.33333
ACSL1	2.74799	independent	1	1.05	1.3
NSD2	2.76458	independent	1.33333	0.833333	1.33333
TFCP2	3.11288	independent	2.13636	1.34091	1.40909
