# Supplementary material for: THOC5 complexes with DDX5, DDX17, and CDK12 to regulate R loop structures and transcription elongation rate
Source: iScience. 2022 Dec 9;26(1):105784. doi: 10.1016/j.isci.2022.105784 (PMC9800341; doi:10.1016/j.isci.2022.105784)
Supplement: Table S3. Slow Pol II THOC5 interaction partners, related to Figure 3 [file mmc4.xlsx]

## Sheet: Tabelle1
Symbol	Entrez Gene Name
A1BG	alpha-1-B glycoprotein
ACIN1	apoptotic chromatin condensation inducer 1
ADAMTSL1	ADAMTS like 1
ADGRG6	adhesion G protein-coupled receptor G6
ADNP	activity dependent neuroprotector homeobox
AFF2	AF4/FMR2 family member 2
AFP	alpha fetoprotein
AHI1	Abelson helper integration site 1
AHSG	alpha 2-HS glycoprotein
ANKRD13A	ankyrin repeat domain 13A
ANXA2	annexin A2
APOH	apolipoprotein H
ARGLU1	arginine and glutamate rich 1
ARHGEF28	Rho guanine nucleotide exchange factor 28
ARID1A	AT-rich interaction domain 1A
ATP6V1C1	ATPase H+ transporting V1 subunit C1
BAZ1B	bromodomain adjacent to zinc finger domain 1B
BCLAF1	BCL2 associated transcription factor 1
BRIX1	BRX1, biogenesis of ribosomes
C15orf56	chromosome 15 open reading frame 56
C17orf58	chromosome 17 open reading frame 58
C1orf35	chromosome 1 open reading frame 35
C4A/C4B	complement C4B (Chido blood group)
C7orf50	chromosome 7 open reading frame 50
CACNB3	calcium voltage-gated channel auxiliary subunit beta 3
CCDC86	coiled-coil domain containing 86
CCDC88C	coiled-coil domain containing 88C
CDCA8	cell division cycle associated 8
CDK12	cyclin dependent kinase 12
CEACAM5	carcinoembryonic antigen related cell adhesion molecule 5
CENPV	centromere protein V
CEP104	centrosomal protein 104
CEP250	centrosomal protein 250
CEP295	centrosomal protein 295
CHD3	chromodomain helicase DNA binding protein 3
CHD4	chromodomain helicase DNA binding protein 4
CHD5	chromodomain helicase DNA binding protein 5
CLEC20A	C-type lectin domain containing 20A
CNTNAP4	contactin associated protein like 4
COIL	coilin
COL9A1	collagen type IX alpha 1 chain
COPB1	coatomer protein complex subunit beta 1
COX5B	cytochrome c oxidase subunit 5B
CTDSPL2	CTD small phosphatase like 2
CYSRT1	cysteine rich tail 1
DDX17	DEAD-box helicase 17
DDX18	DEAD-box helicase 18
DDX21	DExD-box helicase 21
DDX27	DEAD-box helicase 27
DDX5	DEAD-box helicase 5
DDX50	DExD-box helicase 50
DHX15	DEAH-box helicase 15
DHX9	DExH-box helicase 9
DNTTIP2	deoxynucleotidyltransferase terminal interacting protein 2
EBNA1BP2	EBNA1 binding protein 2
EMSY	EMSY, BRCA2 interacting transcriptional repressor
EXOSC3	exosome component 3
FBL	fibrillarin
FGA	fibrinogen alpha chain
FGB	fibrinogen beta chain
FMNL1	formin like 1
FTSJ3	FtsJ homolog 3
GLYR1	glyoxylate reductase 1 homolog
GNB3	G protein subunit beta 3
GTF2IRD1	GTF2I repeat domain containing 1
H1F0	H1 histone family member 0
H1FX	H1 histone family member X
H2AFV	H2A histone family member V
H2AFY	H2A histone family member Y
H2AFY2	H2A histone family member Y2
H2BFS	H2B histone family member S
H3F3A/H3F3B	H3 histone family member 3A
HBA1/HBA2	hemoglobin subunit alpha 2
HBG2	hemoglobin subunit gamma 2
HIP1	huntingtin interacting protein 1
HIST1H1A	histone cluster 1 H1 family member a
HIST1H1B	histone cluster 1 H1 family member b
HIST1H1C	histone cluster 1 H1 family member c
HIST1H1D	histone cluster 1 H1 family member d
HIST1H1E	histone cluster 1 H1 family member e
HIST1H1T	histone cluster 1 H1 family member t
HIST1H2BA	histone cluster 1 H2B family member a
HLTF	helicase like transcription factor
HNRNPM	heterogeneous nuclear ribonucleoprotein M
HNRNPUL2	heterogeneous nuclear ribonucleoprotein U like 2
HP	haptoglobin
HP1BP3	heterochromatin protein 1 binding protein 3
HPR	haptoglobin-related protein
HRG	histidine rich glycoprotein
HSPA1A/HSPA1B	heat shock protein family A (Hsp70) member 1A
HSPA1L	heat shock protein family A (Hsp70) member 1 like
HSPA2	heat shock protein family A (Hsp70) member 2
HSPA6	heat shock protein family A (Hsp70) member 6
HSPA7	heat shock protein family A (Hsp70) member 7
HSPA8	heat shock protein family A (Hsp70) member 8
IGHA1	immunoglobulin heavy constant alpha 1
IGHA2	immunoglobulin heavy constant alpha 2 (A2m marker)
IGLV2-11	immunoglobulin lambda variable 2-11
IK	IK cytokine, down-regulator of HLA II
ILF3	interleukin enhancer binding factor 3
ITIH2	inter-alpha-trypsin inhibitor heavy chain 2
ITIH3	inter-alpha-trypsin inhibitor heavy chain 3
KIF1C	kinesin family member 1C
LMNA	lamin A/C
LMNB1	lamin B1
LMNB2	lamin B2
LOC102724159/PWP2	PWP2 periodic tryptophan protein homolog (yeast)
LTF	lactotransferrin
MAP4K1	mitogen-activated protein kinase kinase kinase kinase 1
MAPKAPK2	mitogen-activated protein kinase-activated protein kinase 2
MCM4	minichromosome maintenance complex component 4
MEIS3	Meis homeobox 3
MKI67	marker of proliferation Ki-67
MPHOSPH10	M-phase phosphoprotein 10
MTA1	metastasis associated 1
MTA2	metastasis associated 1 family member 2
MYBBP1A	MYB binding protein 1a
MYH10	myosin heavy chain 10
NAD+
NCL	nucleolin
NEFL	neurofilament light
NELL2	neural EGFL like 2
NHSL2	NHS like 2
NIFK	nucleolar protein interacting with the FHA domain of MKI67
NOLC1	nucleolar and coiled-body phosphoprotein 1
NOP2	NOP2 nucleolar protein
NOP56	NOP56 ribonucleoprotein
NOP58	NOP58 ribonucleoprotein
NPM1	nucleophosmin
NUMA1	nuclear mitotic apparatus protein 1
OR2B8P	olfactory receptor family 2 subfamily B member 8 pseudogene
OR2T2/OR2T35	olfactory receptor family 2 subfamily T member 2
P2RX5	purinergic receptor P2X 5
PARP1	poly(ADP-ribose) polymerase 1
PER1	period circadian clock 1
PGAP1	post-GPI attachment to proteins 1
PHF23	PHD finger protein 23
PHKG1	phosphorylase kinase catalytic subunit gamma 1
PPP2R1A	protein phosphatase 2 scaffold subunit Aalpha
PRPF40A	pre-mRNA processing factor 40 homolog A
PRRC2A	proline rich coiled-coil 2A
PRTG	protogenin
PYCR3	pyrroline-5-carboxylate reductase 3
PZP	PZP, alpha-2-macroglobulin like
RACK1	receptor for activated C kinase 1
RALY	RALY heterogeneous nuclear ribonucleoprotein
RALYL	RALY RNA binding protein-like
RBM28	RNA binding motif protein 28
REP15	RAB15 effector protein
RPL7A	ribosomal protein L7a
RPL8	ribosomal protein L8
RPLP0	ribosomal protein lateral stalk subunit P0
RPLP0P6	ribosomal protein lateral stalk subunit P0 pseudogene 6
RPS2	ribosomal protein S2
RPS27A	ribosomal protein S27a
RPS3	ribosomal protein S3
RPS3A	ribosomal protein S3A
RPS6	ribosomal protein S6
RPSA	ribosomal protein SA
RSF1	remodeling and spacing factor 1
RSL1D1	ribosomal L1 domain containing 1
RUVBL1	RuvB like AAA ATPase 1
RXRG	retinoid X receptor gamma
SAA1	serum amyloid A1
SAA2	serum amyloid A2
SACM1L	SAC1 suppressor of actin mutations 1 like (yeast)
SAFB	scaffold attachment factor B
SAFB2	scaffold attachment factor B2
SARM1	sterile alpha and TIR motif containing 1
SERPINA1	serpin family A member 1
SF3B1	splicing factor 3b subunit 1
SMARCA1	SWI/SNF related, matrix associated, actin dependent regulator of chromatin, subfamily a, member 1
SMARCA4	SWI/SNF related, matrix associated, actin dependent regulator of chromatin, subfamily a, member 4
SMARCA5	SWI/SNF related, matrix associated, actin dependent regulator of chromatin, subfamily a, member 5
SMARCC1	SWI/SNF related, matrix associated, actin dependent regulator of chromatin subfamily c member 1
SMARCC2	SWI/SNF related, matrix associated, actin dependent regulator of chromatin subfamily c member 2
SNW1	SNW domain containing 1
SORCS3	sortilin related VPS10 domain containing receptor 3
SOX6	SRY-box 6
SRRM1	serine and arginine repetitive matrix 1
SRSF1	serine and arginine rich splicing factor 1
SRSF2	serine and arginine rich splicing factor 2
SRSF3	serine and arginine rich splicing factor 3
SRSF7	serine and arginine rich splicing factor 7
SRSF8	serine and arginine rich splicing factor 8
SSRP1	structure specific recognition protein 1
STPG4	sperm-tail PG-rich repeat containing 4
SYCP1	synaptonemal complex protein 1
TAF15	TATA-box binding protein associated factor 15
TAP1	transporter 1, ATP binding cassette subfamily B member
TARBP1	TAR (HIV-1) RNA binding protein 1
TCOF1	treacle ribosome biogenesis factor 1
TF	transferrin
THOC6	THO complex 6
THRAP3	thyroid hormone receptor associated protein 3
TJP3	tight junction protein 3
TM9SF2	transmembrane 9 superfamily member 2
TP53BP2	tumor protein p53 binding protein 2
TRA2A	transformer 2 alpha homolog
TRIM28	tripartite motif containing 28
TSTD1	thiosulfate sulfurtransferase like domain containing 1
U2AF1/U2AF1L5	U2 small nuclear RNA auxiliary factor 1
UBN2	ubinuclein 2
UTP3	UTP3, small subunit processome component homolog (S. cerevisiae)
VTN	vitronectin
XRN2	5'-3' exoribonuclease 2
YTHDC1	YTH domain containing 1
ZC3H13	zinc finger CCCH-type containing 13
ZNF292	zinc finger protein 292
ZNF326	zinc finger protein 326
ZNF385C	zinc finger protein 385C
